# Supplementary material for: (E)-2-(2-Nitro­prop-1-en­yl)thio­phene
Source: Acta Crystallogr Sect E Struct Rep Online. 2011 Mar 26;67(Pt 4):o983. doi: 10.1107/S1600536811010622 (PMC3099860; doi:10.1107/S1600536811010622)
Supplement: Supplementary file 2 [file e-67-0o983-Isup2.hkl]

#
# h,k,l, Fc-squared, Fo-squared, sigma(Fo-squared) and status flag
#
data_I
_shelx_title ' zb-s in P 21/n'
_shelx_refln_list_code          4
_shelx_F_calc_maximum      125.95
_exptl_crystal_F_000       352.00
_reflns_d_resolution_high  0.8403
 
loop_
 _symmetry_equiv_pos_as_xyz
 'x, y, z'
 '-x+1/2, y+1/2, -z+1/2'
 '-x, -y, -z'
 'x-1/2, -y-1/2, z-1/2'
 
_cell_length_a     6.7545
_cell_length_b    16.6940
_cell_length_c     7.4527
_cell_angle_alpha  90.000
_cell_angle_beta  110.640
_cell_angle_gamma  90.000
 
_shelx_F_squared_multiplier     1.000
 
loop_
 _refln_index_h
 _refln_index_k
 _refln_index_l
 _refln_F_squared_calc
 _refln_F_squared_meas
 _refln_F_squared_sigma
 _refln_observed_status
   2   0   0     2300.61     2038.15     50.75 o
   4   0   0      201.17      183.95      4.59 o
   6   0   0      155.56       87.50     44.62 o
   1   1   0     2634.04     2884.98     41.95 o
   2   1   0      147.76      166.11      2.57 o
   3   1   0      116.36      113.87      2.28 o
   4   1   0        4.38        4.55      0.77 o
   5   1   0      127.79      126.41      5.93 o
   6   1   0        6.26        6.44      1.66 o
   7   1   0      102.37      121.98      3.20 o
   1   2   0     7860.11     7316.91     85.22 o
   2   2   0        0.97        2.43      0.57 o
   3   2   0      391.14      376.80      5.82 o
   4   2   0       72.77       78.10      2.21 o
   5   2   0      466.31      461.79      6.85 o
   6   2   0        3.39        4.39      0.89 o
   7   2   0        5.90        2.64      1.09 o
   1   3   0       88.64      128.17      1.94 o
   2   3   0     2464.99     2450.38     75.85 o
   3   3   0      255.42      290.16      3.66 o
   4   3   0      313.88      274.44      7.38 o
   5   3   0       43.94       47.86      1.57 o
   6   3   0       55.61       62.55      2.25 o
   7   3   0       13.18       13.50      1.80 o
   0   4   0     5994.72     6149.35    123.38 o
   1   4   0       54.10       38.15      1.51 o
   2   4   0      162.53      133.79      2.30 o
   3   4   0        4.47        0.53      0.63 o
   4   4   0       62.73       62.43      1.75 o
   5   4   0      193.38      176.92      3.71 o
   6   4   0       43.50       39.38      2.18 o
   7   4   0        0.29        0.23      0.72 o
   1   5   0      480.34      432.96      5.72 o
   2   5   0      270.86      407.81      5.11 o
   3   5   0      393.34      379.89      5.65 o
   4   5   0      440.44      431.94      5.61 o
   5   5   0        3.88        4.02      1.00 o
   6   5   0       38.48       43.75      1.87 o
   7   5   0       28.19       31.67      1.75 o
   0   6   0      485.92      368.46      8.09 o
   1   6   0     1370.50     1387.86     52.35 o
   2   6   0       13.43       27.59      1.33 o
   3   6   0        0.11        9.38      1.11 o
   4   6   0      218.00      224.70      3.59 o
   5   6   0        3.24        3.85      1.24 o
   6   6   0        0.00        0.64      0.86 o
   7   6   0        4.64        4.26      1.25 o
   1   7   0       42.81       44.33      1.86 o
   2   7   0      601.85      628.19      8.38 o
   3   7   0      378.05      386.67      5.36 o
   4   7   0       28.80       29.06      1.66 o
   5   7   0       12.29       18.02      1.35 o
   6   7   0        8.49        6.50      1.42 o
   7   7   0       31.51       34.16      2.18 o
   0   8   0      657.75      590.49     12.50 o
   1   8   0      142.50      164.72      3.52 o
   2   8   0      214.42      167.28      3.93 o
   3   8   0      204.96      207.56      6.28 o
   4   8   0      412.00      407.47      6.86 o
   5   8   0       41.69       34.65      1.68 o
   6   8   0        2.42        1.07      0.93 o
   1   9   0       12.75       15.66      1.58 o
   2   9   0      173.47      239.83      4.29 o
   3   9   0      662.01      641.19      9.68 o
   4   9   0      200.05      188.04      4.44 o
   5   9   0       78.23       68.78      2.43 o
   6   9   0       10.37        6.95      1.79 o
   0  10   0      161.80      139.74      7.82 o
   1  10   0      592.12      598.61      9.62 o
   2  10   0       28.15       28.63      2.01 o
   3  10   0       37.78       28.20      1.94 o
   4  10   0      227.56      233.52      5.34 o
   5  10   0       43.17       41.27      2.44 o
   6  10   0        0.62       -0.14      0.76 o
   1  11   0        2.60        2.67      1.52 o
   2  11   0       28.93       30.90      2.10 o
   3  11   0        8.63       10.64      1.92 o
   4  11   0      300.24      306.18      6.74 o
   5  11   0        7.29        7.62      1.78 o
   6  11   0       43.35       47.55      2.26 o
   0  12   0       10.81       15.88      3.20 o
   1  12   0      118.73      101.09      5.43 o
   2  12   0        3.79        2.63      1.52 o
   3  12   0      339.57      345.59      6.56 o
   4  12   0       16.49       21.73      2.55 o
   5  12   0        4.52        8.96      2.22 o
   1  13   0       25.94       31.98      2.60 o
   2  13   0        0.68        1.46      1.41 o
   3  13   0      186.42      179.92      4.83 o
   4  13   0        0.12        0.64      1.28 o
   5  13   0       97.51       89.22      3.88 o
   0  14   0      500.75      524.53     19.48 o
   1  14   0       83.40       90.57      4.13 o
   2  14   0       43.93       51.77      2.97 o
   3  14   0       11.42       12.83      2.13 o
   4  14   0       46.10       51.09      3.00 o
   5  14   0        3.67        3.65      2.16 o
   1  15   0      179.79      185.43      9.64 o
   2  15   0        6.29        7.32      2.05 o
   3  15   0       11.56       10.55      2.12 o
   4  15   0        3.81        5.02      1.88 o
   0  16   0      374.56      416.15     34.83 o
   1  16   0      110.68      123.43      4.87 o
   2  16   0       21.72       28.15      3.26 o
   3  16   0       21.44       17.69      2.67 o
   4  16   0       11.87        6.56      2.43 o
   1  17   0        4.01        5.61      2.73 o
   2  17   0       21.12       19.58      4.03 o
   3  17   0        5.78        4.43      2.11 o
   0  18   0        2.21        2.49      3.27 o
   1  18   0       67.71       94.41      8.45 o
   2  18   0        0.83       -1.51      2.01 o
   3  18   0       16.29       18.00      5.38 o
   1  19   0        4.15       -0.03      1.67 o
   2  19   0       15.65       20.24      5.95 o
  -7   0   1       13.70       19.44      1.93 o
  -5   0   1      711.63      712.76     15.66 o
  -3   0   1     5795.38     6515.41    107.23 o
  -1   0   1        5.95        3.71      0.34 o
   1   0   1      702.68      677.18     35.31 o
   3   0   1       36.85       23.16      1.39 o
   5   0   1      556.33      585.79     15.14 o
   7   0   1       58.70       60.61     31.90 o
  -7   1   1        1.96        1.55      0.66 o
  -6   1   1       70.49       76.34      1.96 o
  -5   1   1       90.15       91.40      2.25 o
  -4   1   1      139.46      171.50      2.59 o
  -3   1   1      229.31      244.64      2.58 o
  -2   1   1        8.28       17.22      0.73 o
  -1   1   1        4.65        5.77      0.33 o
   0   1   1       26.64       16.76      1.09 o
   1   1   1      189.46      268.67      3.38 o
   2   1   1     1651.90     1789.79     20.99 o
   3   1   1      570.60      605.84      8.74 o
   4   1   1      237.89      220.91      4.47 o
   5   1   1       62.26       70.55      2.32 o
   6   1   1       19.52        5.90      6.87 o
   7   1   1        2.87        1.01      1.27 o
  -7   2   1        1.52        1.73      1.08 o
  -6   2   1      211.74      221.27      3.80 o
  -5   2   1        3.49        1.95      0.51 o
  -4   2   1     1738.55     1777.74     21.29 o
  -3   2   1      669.30      637.85      7.07 o
  -2   2   1       38.62       21.61      0.80 o
  -1   2   1      296.40      248.66      3.52 o
   0   2   1      106.49      137.74      2.20 o
   1   2   1        0.40        0.24      0.45 o
   2   2   1       75.14      111.28      2.36 o
   3   2   1      443.17      478.12      7.25 o
   4   2   1      117.55      101.96     14.04 o
   5   2   1       16.23       14.70      1.53 o
   6   2   1       63.30       76.70      2.34 o
   7   2   1       21.70       22.19      5.87 o
  -7   3   1       81.33      124.32     67.96 o
  -6   3   1       12.78       12.81      0.99 o
  -5   3   1       94.00       98.90      1.90 o
  -4   3   1       55.72       52.11      1.49 o
  -3   3   1      200.48      215.33      7.19 o
  -2   3   1       17.59       21.95      0.81 o
  -1   3   1      116.14      116.40      1.92 o
   0   3   1      177.18      140.57      2.53 o
   1   3   1      495.16      374.84      5.54 o
   2   3   1      962.62      929.22     10.27 o
   3   3   1     2744.80     2801.65     40.50 o
   4   3   1       51.88       46.64      1.95 o
   5   3   1        7.06        7.65      1.74 o
   6   3   1       15.78       15.53      1.45 o
   7   3   1       14.22       15.81      2.65 o
  -7   4   1        0.11        0.36      0.60 o
  -6   4   1        0.23        0.76      0.54 o
  -5   4   1        0.40        0.06      0.42 o
  -4   4   1      328.89      306.85      3.96 o
  -3   4   1       83.34      101.69      1.92 o
  -2   4   1      386.21      349.57      4.17 o
  -1   4   1       11.41       24.93      1.28 o
   0   4   1      146.11      118.73      2.59 o
   1   4   1      813.62      856.39     10.28 o
   2   4   1      430.14      437.43      5.85 o
   3   4   1        0.00        0.57      0.70 o
   4   4   1      231.69      220.89      3.88 o
   5   4   1      313.62      302.15      5.44 o
   6   4   1       44.08       50.27      2.25 o
   7   4   1        0.28        0.05      0.93 o
  -7   5   1       33.07       34.31      1.31 o
  -6   5   1      241.59      234.03      3.93 o
  -5   5   1      100.41      100.91      2.01 o
  -4   5   1      128.26      125.37      3.83 o
  -3   5   1       14.00       16.51      0.89 o
  -2   5   1     1331.51     1415.29     15.93 o
  -1   5   1      512.22      428.16      5.67 o
   0   5   1       73.97       77.79      2.85 o
   1   5   1     1345.96     1340.64     16.31 o
   2   5   1      258.69      256.63      4.08 o
   3   5   1      338.75      303.58      4.15 o
   4   5   1       13.32       14.95      1.27 o
   5   5   1       26.16       27.86      1.66 o
   6   5   1        1.85        1.99      1.10 o
  -7   6   1       30.99       29.78      1.41 o
  -6   6   1        7.71        6.55      1.30 o
  -5   6   1        8.64       11.16      0.91 o
  -4   6   1      245.98      220.55      5.43 o
  -3   6   1      231.12      180.61      3.01 o
  -2   6   1      848.50      794.74      9.93 o
  -1   6   1      946.35      881.31     12.23 o
   0   6   1      845.36      737.19     17.98 o
   1   6   1     1158.39     1208.29     15.05 o
   2   6   1        9.09        6.90      1.19 o
   3   6   1       55.92       58.08      1.97 o
   4   6   1        0.38        1.05      0.77 o
   5   6   1       16.45       18.91      1.60 o
   6   6   1       16.92       18.82      1.83 o
  -7   7   1        0.49       -0.31      0.60 o
  -6   7   1       14.43       13.10      1.08 o
  -5   7   1       84.17       84.90      2.07 o
  -4   7   1        0.08        0.29      0.83 o
  -3   7   1       42.20       43.59      1.70 o
  -2   7   1      424.60      444.78      6.15 o
  -1   7   1      518.01      579.91     11.10 o
   0   7   1      604.12      523.25      7.83 o
   1   7   1       88.25      104.99      2.68 o
   2   7   1      187.02      147.33      2.95 o
   3   7   1       52.40       49.63      2.14 o
   4   7   1      353.16      319.53     16.68 o
   5   7   1       46.04       41.90      2.20 o
   6   7   1       98.81      106.88      3.96 o
  -7   8   1      127.72      118.56      5.80 o
  -6   8   1        0.05       -0.11      0.69 o
  -5   8   1      232.85      224.25      5.75 o
  -4   8   1      127.97      129.58      2.78 o
  -3   8   1      408.92      368.97      5.59 o
  -2   8   1        3.13        2.50      1.02 o
  -1   8   1     1617.66     1725.36     24.68 o
   0   8   1      185.22      217.64      4.23 o
   1   8   1      210.15      228.16      4.37 o
   2   8   1      108.64      118.08      2.75 o
   3   8   1       24.16       25.27      2.04 o
   4   8   1        2.16        4.58      1.09 o
   5   8   1        0.04        0.51      0.93 o
   6   8   1        1.59        1.33      1.17 o
  -6   9   1        1.15        2.85      0.90 o
  -5   9   1       20.73       18.86      1.65 o
  -4   9   1        0.19        0.56      0.87 o
  -3   9   1        0.00        0.14      0.57 o
  -2   9   1       89.23       93.48      2.49 o
  -1   9   1       41.39       30.57      1.98 o
   0   9   1     1895.41     1921.43     38.50 o
   1   9   1      415.10      407.22      6.91 o
   2   9   1      447.21      401.70      6.41 o
   3   9   1      107.14       91.28      3.12 o
   4   9   1      132.95      125.98      3.72 o
   5   9   1       40.03       44.60      2.05 o
   6   9   1       66.49       62.90      2.66 o
  -6  10   1       16.54       14.32      1.43 o
  -5  10   1        0.04       -0.09      1.06 o
  -4  10   1      213.40      194.88      4.22 o
  -3  10   1        8.50       11.10      1.71 o
  -2  10   1      709.75      666.36     10.08 o
  -1  10   1       57.52       59.42      2.49 o
   0  10   1      452.63      451.87      7.84 o
   1  10   1        0.07        2.74      1.44 o
   2  10   1       38.69       38.35      2.54 o
   3  10   1       15.70       21.63      2.22 o
   4  10   1        5.43        3.50      1.87 o
   5  10   1        0.54       -0.32      1.08 o
   6  10   1       42.90       47.66      2.64 o
  -6  11   1        6.71        3.67      1.15 o
  -5  11   1       15.47       15.52      1.82 o
  -4  11   1       11.60       10.28      1.50 o
  -3  11   1      114.09      118.66      3.42 o
  -2  11   1       49.15       51.96      2.36 o
  -1  11   1      778.25      833.69     22.87 o
   0  11   1        0.48        1.09      1.40 o
   1  11   1      655.08      622.95     10.53 o
   2  11   1       45.37       43.66      2.45 o
   3  11   1      248.87      229.56      6.30 o
   4  11   1       17.94       19.95      2.48 o
   5  11   1       26.97       28.91      1.98 o
  -6  12   1        8.23        3.68      1.65 o
  -5  12   1        5.77        7.71      1.73 o
  -4  12   1        8.16       10.01      1.58 o
  -3  12   1      144.68      144.53      4.09 o
  -2  12   1      288.84      257.20      5.30 o
  -1  12   1      122.37      124.39      3.82 o
   0  12   1      429.37      461.95      8.61 o
   1  12   1        2.10        2.50      1.67 o
   2  12   1       35.40       31.91      2.58 o
   3  12   1       72.41       67.35      2.88 o
   4  12   1       18.39       16.24      2.28 o
   5  12   1       12.96       16.92      1.84 o
  -5  13   1        3.77        3.27      1.68 o
  -4  13   1       33.91       25.78      2.30 o
  -3  13   1       39.07       35.55      2.59 o
  -2  13   1        4.20        4.90      1.64 o
  -1  13   1        9.94       13.96      2.13 o
   0  13   1      306.67      314.93      6.86 o
   1  13   1       59.08       61.94      3.22 o
   2  13   1      687.84      655.65     11.09 o
   3  13   1        6.33        3.95      1.87 o
   4  13   1       28.42       36.87      3.23 o
   5  13   1        4.55        1.45      1.77 o
  -5  14   1       23.19       35.44      3.15 o
  -4  14   1       23.62       23.40      2.43 o
  -3  14   1      267.54      264.40      6.26 o
  -2  14   1       38.02       45.14      3.49 o
  -1  14   1       20.61       23.37      2.79 o
   0  14   1       10.41       15.02      2.93 o
   1  14   1       50.89       43.25      3.29 o
   2  14   1       12.67       12.01      2.24 o
   3  14   1       21.37       19.31      2.47 o
   4  14   1        8.91        6.97      2.22 o
  -5  15   1        0.16        1.19      1.93 o
  -4  15   1        5.32        6.67      1.88 o
  -3  15   1       15.47       13.90      2.40 o
  -2  15   1      153.21      149.99      5.63 o
  -1  15   1        0.33        0.05      1.20 o
   0  15   1       13.81       17.21      2.58 o
   1  15   1       13.30       17.01      2.55 o
   2  15   1       31.52       32.19      2.89 o
   3  15   1        1.53        1.01      1.53 o
   4  15   1        6.32        5.97      3.11 o
  -4  16   1        0.68        0.05      1.25 o
  -3  16   1       42.84       44.80      3.62 o
  -2  16   1       61.94       67.11      3.56 o
  -1  16   1        3.50        5.35      2.72 o
   0  16   1       36.32       40.61      3.95 o
   1  16   1        6.68        8.37      2.66 o
   2  16   1       25.68       24.52      2.82 o
   3  16   1        0.22        0.20      1.35 o
   4  16   1        2.29        0.28      1.62 o
  -4  17   1        4.79        1.75      1.96 o
  -3  17   1       12.40        6.00      3.34 o
  -2  17   1       32.78       35.68      3.23 o
  -1  17   1        0.85        1.16      1.95 o
   0  17   1        5.29        4.78      2.47 o
   1  17   1        0.36       -0.61      1.82 o
   2  17   1       12.18        9.88      3.39 o
   3  17   1        0.98        2.80      2.03 o
  -3  18   1        0.11        1.92      2.16 o
  -2  18   1       20.57       22.96      7.27 o
  -1  18   1        7.60        4.27      2.40 o
   0  18   1       12.76       16.29      3.20 o
   1  18   1        7.24        7.52      2.57 o
   2  18   1        1.26        1.51      2.15 o
  -2  19   1        9.00        2.19      3.08 o
  -1  19   1       11.80       10.14      5.01 o
   0  19   1        1.65        1.75      2.59 o
   1  19   1       59.90       65.07      4.71 o
  -6   0   2        8.32       13.30      6.85 o
  -4   0   2       58.84       48.47      6.58 o
  -2   0   2     1132.68     1197.21     14.79 o
   0   0   2      104.42       71.76      2.87 o
   2   0   2      812.04      835.23     26.79 o
   4   0   2      355.14      367.39      7.33 o
   6   0   2      146.88      175.42      7.56 o
  -7   1   2        9.92        7.37      5.08 o
  -6   1   2       79.29       83.25      7.54 o
  -5   1   2      132.30      123.03      4.42 o
  -4   1   2        5.43        6.49      0.59 o
  -3   1   2      504.41      456.61      9.45 o
  -2   1   2       24.12        8.01      0.55 o
  -1   1   2    15863.05    15528.71    206.13 o
   0   1   2     8320.41     8341.63    100.05 o
   1   1   2      173.39      108.62      2.80 o
   2   1   2      499.78      497.77      8.10 o
   3   1   2      163.15      160.42     11.22 o
   4   1   2      122.99      118.00      3.36 o
   5   1   2      148.21      153.45      3.64 o
   6   1   2       10.73        6.05      2.48 o
  -7   2   2        8.59       12.53      0.69 o
  -6   2   2       36.90       39.54      3.98 o
  -5   2   2       57.45       56.20      1.98 o
  -4   2   2      169.92      175.17      3.69 o
  -3   2   2      133.51      146.01      3.17 o
  -2   2   2      146.89      130.22      1.77 o
  -1   2   2     8090.76     8747.90    134.52 o
   0   2   2     2534.60     2543.85     94.14 o
   1   2   2     1118.84      982.05     12.61 o
   2   2   2       74.96       75.15      2.02 o
   3   2   2       86.18       77.06      2.50 o
   4   2   2      127.59      128.95      3.51 o
   5   2   2       85.64       92.35      2.84 o
   6   2   2       38.12       48.91      3.19 o
  -7   3   2        3.50        3.77      1.11 o
  -6   3   2      156.58      150.71      5.57 o
  -5   3   2        1.25        0.26      0.29 o
  -4   3   2       97.74       90.49      2.34 o
  -3   3   2       14.65       29.95      1.16 o
  -2   3   2     1323.46     1202.45     12.77 o
  -1   3   2       36.13       46.63      1.44 o
   0   3   2     4821.65     4854.24     79.69 o
   1   3   2       54.59       54.74      2.25 o
   2   3   2       22.60       12.21      1.08 o
   3   3   2       36.67       46.53      1.96 o
   4   3   2      393.50      382.03      7.04 o
   5   3   2        3.81        2.38      1.54 o
   6   3   2        1.92        0.94      1.41 o
  -7   4   2       60.60       59.62      2.87 o
  -6   4   2       53.86       52.44      2.05 o
  -5   4   2      162.57      151.52      2.77 o
  -4   4   2       21.42       32.63      1.44 o
  -3   4   2      578.45      532.28      6.00 o
  -2   4   2      431.05      454.54      5.32 o
  -1   4   2     1083.23     1084.59     13.07 o
   0   4   2      107.96       92.31      3.35 o
   1   4   2      157.21      167.14      9.24 o
   2   4   2      465.66      532.15     12.30 o
   3   4   2      352.19      382.92      5.83 o
   4   4   2        0.65        0.83      0.95 o
   5   4   2       11.35       22.23      2.05 o
   6   4   2        9.71        8.25      1.49 o
  -7   5   2        6.28        6.56      2.06 o
  -6   5   2        0.04        0.17      0.38 o
  -5   5   2      183.77      173.75      2.39 o
  -4   5   2       65.31       65.22      1.61 o
  -3   5   2      342.56      352.74      4.49 o
  -2   5   2      246.82      260.59      3.47 o
  -1   5   2     1309.77     1285.19     15.92 o
   0   5   2      127.66       98.17      3.48 o
   1   5   2      338.03      419.73      6.29 o
   2   5   2        2.31        3.77      1.84 o
   3   5   2       64.40       69.69      2.14 o
   4   5   2       96.32       95.27      3.71 o
   5   5   2       39.41       40.76      2.16 o
   6   5   2        4.46        2.91      1.39 o
  -7   6   2       26.65       25.34      4.65 o
  -6   6   2        0.03        0.67      0.66 o
  -5   6   2      109.34      103.93      1.81 o
  -4   6   2      666.49      659.12      8.27 o
  -3   6   2       14.98       21.17      1.05 o
  -2   6   2      264.67      220.06      3.44 o
  -1   6   2        1.19       -0.16      0.64 o
   0   6   2       76.20      108.05      2.67 o
   1   6   2      204.31      216.95      3.97 o
   2   6   2       41.26       30.93      1.97 o
   3   6   2      198.63      197.24      3.35 o
   4   6   2       12.79       13.94      1.61 o
   5   6   2        8.62       11.45      1.60 o
   6   6   2       28.94       36.14      2.59 o
  -7   7   2        2.07        0.47      0.84 o
  -6   7   2        2.95        1.69      0.65 o
  -5   7   2      261.20      265.20      4.57 o
  -4   7   2       96.75       88.61      2.14 o
  -3   7   2      212.85      278.26      6.87 o
  -2   7   2        1.50        0.37      0.72 o
  -1   7   2      504.72      469.30      6.63 o
   0   7   2        2.66        5.17      1.21 o
   1   7   2      853.41      853.83     12.91 o
   2   7   2       57.36       53.04      2.29 o
   3   7   2      169.49      154.32      3.25 o
   4   7   2       22.13       19.74      1.79 o
   5   7   2        3.58        2.25      1.52 o
   6   7   2        0.16        1.50      1.45 o
  -7   8   2        7.82        1.81      1.65 o
  -6   8   2       52.49       56.44      1.56 o
  -5   8   2       24.63       29.16      2.70 o
  -4   8   2      809.14      855.33     12.48 o
  -3   8   2       34.54       34.28      1.94 o
  -2   8   2      447.94      500.47      7.18 o
  -1   8   2       10.65        8.38      1.28 o
   0   8   2      122.74      116.10      3.52 o
   1   8   2        3.05        2.40      1.05 o
   2   8   2       88.16       68.91      3.30 o
   3   8   2        4.41        4.92      1.49 o
   4   8   2       61.48       61.74      2.76 o
   5   8   2        7.03        2.53      1.47 o
   6   8   2       13.85       15.50      3.12 o
  -7   9   2        0.03       -0.76      1.71 o
  -6   9   2        3.88        3.13      0.82 o
  -5   9   2      214.32      223.81      4.49 o
  -4   9   2        7.23        5.42      1.04 o
  -3   9   2       59.59       47.28      1.94 o
  -2   9   2       30.30       33.09      1.87 o
  -1   9   2       44.12       33.15      1.87 o
   0   9   2      360.49      347.66      6.28 o
   1   9   2      243.28      212.46      5.18 o
   2   9   2       13.97       10.29      1.66 o
   3   9   2      243.43      239.62      7.80 o
   4   9   2       76.76       80.85      2.70 o
   5   9   2        9.71        8.09      1.96 o
  -6  10   2       10.81        6.84      1.50 o
  -5  10   2      131.95      134.53      3.12 o
  -4  10   2       11.79       16.77      1.45 o
  -3  10   2       33.38       33.54      1.94 o
  -2  10   2       11.00       21.57      2.03 o
  -1  10   2        1.26        0.91      1.38 o
   0  10   2       60.29       64.24      2.83 o
   1  10   2       13.92       20.78      2.19 o
   2  10   2      285.49      296.91     14.30 o
   3  10   2      383.51      401.78      8.40 o
   4  10   2        0.00        0.67      0.99 o
   5  10   2       28.54       24.54      2.51 o
  -6  11   2       25.60       22.64      4.31 o
  -5  11   2        0.02        0.08      0.64 o
  -4  11   2      413.09      423.32      7.37 o
  -3  11   2       66.50       65.99      2.73 o
  -2  11   2      285.34      286.90      5.66 o
  -1  11   2       27.07       35.49      2.76 o
   0  11   2      187.66      187.50      4.90 o
   1  11   2        7.21       10.66      1.91 o
   2  11   2       11.32        8.79      2.06 o
   3  11   2      104.76      105.92      4.12 o
   4  11   2       18.34       22.67      4.66 o
   5  11   2        1.62        0.74      1.53 o
  -6  12   2       30.35       31.59      6.33 o
  -5  12   2       32.77       34.90      2.16 o
  -4  12   2       59.89       59.27      2.49 o
  -3  12   2       26.76       22.47      1.92 o
  -2  12   2        0.60       -0.16      0.97 o
  -1  12   2        7.12        6.93      2.13 o
   0  12   2       85.51       89.80      3.74 o
   1  12   2       37.79       41.51      2.72 o
   2  12   2        7.17        4.68      1.68 o
   3  12   2      164.41      182.63      5.67 o
   4  12   2       81.53       79.99      4.16 o
   5  12   2       19.77       25.03      2.09 o
  -6  13   2        2.92        3.30      1.59 o
  -5  13   2       19.69       24.81      2.90 o
  -4  13   2       42.03       40.80      2.50 o
  -3  13   2       79.54       85.55      3.11 o
  -2  13   2        9.93       13.79      2.29 o
  -1  13   2      231.68      217.27      5.86 o
   0  13   2      259.10      268.15      6.73 o
   1  13   2        8.69        7.44      2.45 o
   2  13   2       94.88      108.56      3.90 o
   3  13   2       27.65       30.07      3.40 o
   4  13   2       13.87        9.91      5.76 o
  -5  14   2        0.08       -0.42      1.16 o
  -4  14   2       18.12       23.97      2.37 o
  -3  14   2        0.85        0.96      1.51 o
  -2  14   2       81.41       77.81      3.28 o
  -1  14   2       83.49       80.36      4.30 o
   0  14   2       68.56       72.59      3.92 o
   1  14   2        6.19        8.17      2.63 o
   2  14   2       64.06       64.16      3.43 o
   3  14   2        6.15        2.98      2.66 o
   4  14   2       22.68       32.56      3.62 o
  -5  15   2        1.64        3.11      1.60 o
  -4  15   2        6.45        6.47      1.81 o
  -3  15   2        2.89        4.82      2.00 o
  -2  15   2        4.07        4.06      1.86 o
  -1  15   2      289.85      293.58     11.00 o
   0  15   2       10.19       10.80      2.64 o
   1  15   2      126.13      142.93      5.73 o
   2  15   2        0.99        1.94      1.74 o
   3  15   2       83.60       93.18      4.77 o
  -4  16   2        7.13        5.42      1.98 o
  -3  16   2        0.37        0.06      1.26 o
  -2  16   2       23.98       24.85      2.79 o
  -1  16   2       44.02       47.83      3.81 o
   0  16   2        1.81        0.66      1.94 o
   1  16   2       38.82       40.94      3.44 o
   2  16   2        8.15        7.25      2.58 o
   3  16   2       11.31        5.10      3.77 o
  -4  17   2       11.98       13.93      4.91 o
  -3  17   2       15.56       23.17      6.03 o
  -2  17   2        4.15        8.37      2.86 o
  -1  17   2       59.78       66.69      9.92 o
   0  17   2      170.15      186.60      7.20 o
   1  17   2        0.25       -0.25      1.73 o
   2  17   2       19.30       26.06      3.06 o
  -3  18   2        4.00        1.69      2.04 o
  -2  18   2       15.46        9.66      3.45 o
  -1  18   2        0.12        1.58      2.29 o
   0  18   2        5.18        6.60      2.72 o
   1  18   2        0.54       -0.76      2.05 o
   2  18   2        0.00        0.62      1.85 o
  -2  19   2       54.38       66.82      4.68 o
  -1  19   2        0.87       -1.13      2.16 o
   0  19   2       13.09       24.26      5.81 o
  -7   0   3        2.11        2.70      6.51 o
  -5   0   3      180.30      186.20     13.25 o
  -3   0   3       10.36       17.69      3.75 o
  -1   0   3       18.99       19.08      1.21 o
   1   0   3      292.24      257.82      6.53 o
   3   0   3      127.58      120.72      3.21 o
   5   0   3        1.96       -3.57      5.75 o
  -8   1   3        5.45       10.53      6.69 o
  -7   1   3       10.37        9.96      5.57 o
  -6   1   3      178.39      181.39     10.41 o
  -5   1   3      198.14      207.75     11.17 o
  -4   1   3     1465.26     1455.94     44.99 o
  -3   1   3      371.79      417.79      4.81 o
  -2   1   3       53.67       28.12      0.94 o
  -1   1   3        4.19        7.52      0.69 o
   0   1   3      330.27      321.31      4.67 o
   1   1   3      158.50      146.46      4.51 o
   2   1   3        3.46        2.07      0.77 o
   3   1   3        0.16        0.13      0.91 o
   4   1   3       39.96       47.43      2.44 o
   5   1   3       90.96      100.17      3.90 o
   6   1   3       31.99       33.75      7.18 o
  -7   2   3       20.81       23.81      7.35 o
  -6   2   3       33.65       37.57      6.35 o
  -5   2   3        0.30        0.81      3.72 o
  -4   2   3      158.20      180.02      3.84 o
  -3   2   3       14.12       13.99      0.60 o
  -2   2   3        5.30       10.84      0.89 o
  -1   2   3       18.60       10.40      0.98 o
   0   2   3       40.44       33.66      1.73 o
   1   2   3      878.20      868.49     14.61 o
   2   2   3      567.08      637.95      9.52 o
   3   2   3      355.07      362.30      6.57 o
   4   2   3       52.72       48.20      4.12 o
   5   2   3        0.01        0.89      1.48 o
   6   2   3        3.98        4.54      3.54 o
  -7   3   3       52.02       62.24      8.42 o
  -6   3   3        6.55        7.29      6.18 o
  -5   3   3      215.28      215.68      4.57 o
  -4   3   3        4.82        7.84      1.38 o
  -3   3   3      109.98      110.39      1.62 o
  -2   3   3        0.06        0.61      0.48 o
  -1   3   3      250.32      235.82      3.61 o
   0   3   3      314.91      372.62      7.54 o
   1   3   3       60.25       57.59      2.81 o
   2   3   3       83.32       90.56      2.11 o
   3   3   3       43.44       47.49      2.09 o
   4   3   3      166.63      166.34      5.36 o
   5   3   3       44.95       50.34      4.09 o
   6   3   3       10.53        5.64      2.09 o
  -7   4   3       19.17        7.07      9.03 o
  -6   4   3       65.79       60.61      3.19 o
  -5   4   3        3.28        4.33      0.70 o
  -4   4   3        0.11        0.61      0.24 o
  -3   4   3       71.84       82.60      1.41 o
  -2   4   3      218.12      240.64      4.29 o
  -1   4   3      231.64      201.16      3.93 o
   0   4   3      211.56      214.17      4.63 o
   1   4   3      155.11      175.25      4.65 o
   2   4   3     1216.55     1257.13     22.08 o
   3   4   3       25.53       25.98      2.24 o
   4   4   3       81.66       85.78      3.48 o
   5   4   3        4.60        1.55      1.29 o
  -7   5   3        3.19        1.74      1.37 o
  -6   5   3       20.20       21.77      1.52 o
  -5   5   3      110.67      109.55      2.42 o
  -4   5   3       39.77       36.05      0.93 o
  -3   5   3      180.64      140.61      3.93 o
  -2   5   3       94.68       96.26      2.01 o
  -1   5   3      512.08      534.70      8.38 o
   0   5   3      251.60      260.22      5.38 o
   1   5   3       30.89       36.93      3.94 o
   2   5   3       53.06       57.50      2.51 o
   3   5   3       20.78       20.46      3.97 o
   4   5   3        7.08       10.09      2.69 o
   5   5   3        1.07        1.79      1.38 o
  -7   6   3       97.57       84.86      3.67 o
  -6   6   3      116.53      120.93      5.16 o
  -5   6   3        2.06        1.87      0.45 o
  -4   6   3        0.14        0.62      0.50 o
  -3   6   3       96.74      107.93      2.04 o
  -2   6   3      317.17      334.32      5.06 o
  -1   6   3       27.85       54.07      2.08 o
   0   6   3      329.63      320.57      6.38 o
   1   6   3      244.77      225.38      5.04 o
   2   6   3        1.87        0.57      1.08 o
   3   6   3      335.15      332.33      6.68 o
   4   6   3       85.34       78.68      3.27 o
   5   6   3       28.51       37.12      2.34 o
  -7   7   3        0.89        0.32      0.60 o
  -6   7   3        0.05        0.14      0.24 o
  -5   7   3       15.47       16.14      1.32 o
  -4   7   3      343.51      336.70      4.83 o
  -3   7   3      126.76      123.86      2.48 o
  -2   7   3      819.39      836.28     11.38 o
  -1   7   3       20.06       27.61      1.58 o
   0   7   3      215.29      189.68      5.01 o
   1   7   3       77.71       78.03      2.34 o
   2   7   3       45.79       42.93      1.65 o
   3   7   3        1.25        1.45      1.37 o
   4   7   3        0.00        0.32      1.32 o
   5   7   3        3.10        4.67      2.05 o
  -7   8   3       13.54       16.71      3.62 o
  -6   8   3        8.38        4.77      1.12 o
  -5   8   3       61.47       61.88      1.68 o
  -4   8   3        6.40        6.52      0.99 o
  -3   8   3      163.65      159.58      3.23 o
  -2   8   3        6.38        5.40      1.12 o
  -1   8   3      889.14      848.24     11.94 o
   0   8   3        9.12       12.55      1.88 o
   1   8   3      295.81      263.93      5.82 o
   2   8   3       11.05        9.70      1.44 o
   3   8   3       85.48       78.01      3.78 o
   4   8   3        0.16       -0.56      1.32 o
   5   8   3       40.70       40.39      3.69 o
  -7   9   3        0.18        0.39      1.03 o
  -6   9   3        2.07        1.48      0.58 o
  -5   9   3       73.70       77.85      2.14 o
  -4   9   3       15.65       12.11      1.30 o
  -3   9   3       99.55       95.25      2.52 o
  -2   9   3      153.67      128.02      3.44 o
  -1   9   3      134.85      136.31      3.81 o
   0   9   3       46.14       52.79      2.72 o
   1   9   3      143.01      149.65      4.09 o
   2   9   3        3.61        3.43      1.62 o
   3   9   3        0.40        1.90      0.88 o
   4   9   3        0.33        0.34      1.18 o
   5   9   3       15.44       14.53      5.49 o
  -6  10   3       14.30       14.14      2.23 o
  -5  10   3       26.09       27.26      3.81 o
  -4  10   3       29.66       29.03      1.79 o
  -3  10   3       11.23        9.91      2.07 o
  -2  10   3      279.38      302.99      5.46 o
  -1  10   3      345.10      360.43      6.60 o
   0  10   3      421.69      423.78      7.89 o
   1  10   3        3.72        4.40      1.71 o
   2  10   3      200.08      187.50      5.46 o
   3  10   3       35.63       32.67      2.24 o
   4  10   3       61.99       66.99      3.61 o
   5  10   3       12.17        7.47      4.85 o
  -6  11   3        2.00        0.61      0.94 o
  -5  11   3       21.76       27.08      1.70 o
  -4  11   3       22.74       23.26      1.85 o
  -3  11   3      212.58      219.45      4.61 o
  -2  11   3        0.02        0.23      0.91 o
  -1  11   3       68.65       74.50      2.86 o
   0  11   3       73.08       83.34      3.58 o
   1  11   3      123.80      108.75      3.76 o
   2  11   3       43.37       36.45      2.81 o
   3  11   3        6.04        6.08      1.90 o
   4  11   3        0.04       -1.15      1.79 o
  -6  12   3        0.58        0.46      0.93 o
  -5  12   3        6.15        4.20      1.34 o
  -4  12   3        0.14        0.51      0.97 o
  -3  12   3       21.20       22.77      1.91 o
  -2  12   3        8.06        8.38      1.67 o
  -1  12   3      107.53      112.71      5.76 o
   0  12   3        7.16        7.31      1.99 o
   1  12   3      368.02      345.84     10.80 o
   2  12   3      133.06      131.68      4.44 o
   3  12   3       38.11       42.19      3.02 o
   4  12   3       16.73       24.05      1.94 o
  -6  13   3        7.95        7.95      1.91 o
  -5  13   3       26.03       31.34      2.49 o
  -4  13   3       21.65       21.55      2.09 o
  -3  13   3      108.89      102.73      3.81 o
  -2  13   3       21.39       21.28      2.14 o
  -1  13   3       86.52       98.03      3.82 o
   0  13   3        6.41        4.45      2.02 o
   1  13   3        0.75        0.36      1.35 o
   2  13   3        2.49        0.52      1.63 o
   3  13   3        8.59        0.23      1.87 o
   4  13   3        5.55        0.16      1.21 o
  -5  14   3        3.00        2.41      1.74 o
  -4  14   3       12.01       12.44      1.89 o
  -3  14   3       17.54       22.74      2.25 o
  -2  14   3        2.85        1.76      1.49 o
  -1  14   3      111.36      117.66      4.36 o
   0  14   3        9.11        9.28      2.46 o
   1  14   3       31.73       39.32      2.81 o
   2  14   3       13.27        7.21      4.85 o
   3  14   3        7.71        0.90      1.98 o
  -5  15   3        1.35       -0.16      1.22 o
  -4  15   3      113.83      124.34      4.20 o
  -3  15   3       64.63       73.21      3.40 o
  -2  15   3       25.95       29.03      2.88 o
  -1  15   3        0.02       -0.66      1.69 o
   0  15   3       63.26       69.63      3.82 o
   1  15   3       34.35       24.44      3.78 o
   2  15   3       21.46       15.63      7.37 o
   3  15   3        2.21       -0.79      2.22 o
  -4  16   3        0.73       -0.81      1.50 o
  -3  16   3       19.02       18.88      3.69 o
  -2  16   3       30.63       25.29      3.52 o
  -1  16   3        8.69        6.31      2.91 o
   0  16   3        0.01       -1.25      1.90 o
   1  16   3       10.51       15.55      3.33 o
   2  16   3        2.98        0.35      1.91 o
  -3  17   3       94.98      100.19      4.28 o
  -2  17   3        0.14        0.27      1.44 o
  -1  17   3       14.16       13.39      4.56 o
   0  17   3        0.55       -0.90      1.96 o
   1  17   3        1.55        3.79      2.39 o
  -2  18   3        1.17        2.46      2.13 o
  -1  18   3        0.73       -0.44      2.09 o
   0  18   3       10.86       14.91      3.11 o
  -6   0   4       92.47      111.65     12.15 o
  -4   0   4       81.07       74.68      1.38 o
  -2   0   4      406.62      370.35      6.70 o
   0   0   4       55.67       55.50      2.04 o
   2   0   4      120.17      137.39      5.48 o
   4   0   4       86.36       91.07      4.97 o
  -7   1   4        0.14        0.06      2.84 o
  -6   1   4        1.27       -0.06      2.27 o
  -5   1   4       72.92       65.03      6.15 o
  -4   1   4        8.08        7.69      0.30 o
  -3   1   4        7.71        4.10      0.57 o
  -2   1   4      640.74      650.54      8.29 o
  -1   1   4      117.52      134.90      3.63 o
   0   1   4      239.59      223.50      3.36 o
   1   1   4      237.87      263.16      7.56 o
   2   1   4       85.24       93.08     10.18 o
   3   1   4      181.25      200.40      6.05 o
   4   1   4       28.26       35.21      2.50 o
   5   1   4       55.79       60.25      4.67 o
  -7   2   4       11.99       13.34      6.22 o
  -6   2   4        9.29       10.44      4.98 o
  -5   2   4        0.37        0.10      2.40 o
  -4   2   4       41.86       41.64      1.20 o
  -3   2   4       74.00       70.51      1.30 o
  -2   2   4     1639.44     1621.96     17.83 o
  -1   2   4     1526.51     1569.41     20.23 o
   0   2   4       85.34       68.16      2.29 o
   1   2   4        9.72       19.08      2.60 o
   2   2   4        0.01       -0.19      1.52 o
   3   2   4      106.78      104.68      5.15 o
   4   2   4       62.16       60.60      4.42 o
   5   2   4        1.85        0.88      1.67 o
  -7   3   4       37.27       40.40      9.15 o
  -6   3   4        9.62       11.34      6.30 o
  -5   3   4        8.44        8.41      0.46 o
  -4   3   4       28.27       27.26      1.58 o
  -3   3   4       38.17       47.80      1.81 o
  -2   3   4      317.28      321.70      4.24 o
  -1   3   4     1518.75     1617.69     21.36 o
   0   3   4      103.21      146.01      3.44 o
   1   3   4      243.28      252.68      7.39 o
   2   3   4      144.45      158.98      4.90 o
   3   3   4       31.71       22.37      8.14 o
   4   3   4       39.20       49.03      4.61 o
   5   3   4        4.14        2.09      1.34 o
  -7   4   4        2.21        6.06      6.85 o
  -6   4   4       34.26       38.66      6.79 o
  -5   4   4       71.86       77.88      2.99 o
  -4   4   4        8.20        8.57      0.59 o
  -3   4   4      304.67      310.97      4.47 o
  -2   4   4        0.07        0.59      0.63 o
  -1   4   4     1793.67     1916.42     23.23 o
   0   4   4        1.26        3.50      1.13 o
   1   4   4        5.79        8.64      1.85 o
   2   4   4       33.24       42.09      2.91 o
   3   4   4      132.54      144.97     10.70 o
   4   4   4        4.07        2.50      1.23 o
   5   4   4        0.74        0.55      1.85 o
  -7   5   4        7.58        1.17      4.50 o
  -6   5   4       40.18       46.72      1.71 o
  -5   5   4       66.51       69.72      2.95 o
  -4   5   4      308.69      322.93      4.36 o
  -3   5   4       28.69       23.42      2.05 o
  -2   5   4       51.25       44.45      2.29 o
  -1   5   4       17.47       21.62      1.19 o
   0   5   4       87.14      102.44      2.98 o
   1   5   4       11.65       14.36      1.81 o
   2   5   4       43.34       41.19      2.60 o
   3   5   4        5.56        5.67      2.29 o
   4   5   4        3.02        2.40      2.36 o
   5   5   4        6.66        3.04      2.52 o
  -7   6   4        0.14        2.02      3.44 o
  -6   6   4       84.27       93.03      3.01 o
  -5   6   4      140.91      150.22      3.61 o
  -4   6   4        0.17        0.91      0.69 o
  -3   6   4       71.40       74.69      2.18 o
  -2   6   4      558.36      540.16     11.47 o
  -1   6   4       27.09       29.63      2.02 o
   0   6   4      198.75      180.21      4.12 o
   1   6   4      108.24      120.51      3.59 o
   2   6   4       70.51       72.84      3.20 o
   3   6   4        6.96        9.91      2.80 o
   4   6   4       62.70       66.90      3.50 o
   5   6   4        1.32       -0.65      1.62 o
  -7   7   4       21.70       22.59     15.03 o
  -6   7   4        4.77        2.23      0.79 o
  -5   7   4      447.14      442.04      6.85 o
  -4   7   4       11.40       11.94      1.04 o
  -3   7   4        9.07        7.55      1.01 o
  -2   7   4        0.53        0.49      1.10 o
  -1   7   4        5.92        6.24      1.47 o
   0   7   4       12.06       17.47      2.18 o
   1   7   4        2.65        5.32      1.63 o
   2   7   4       48.71       50.95      3.17 o
   3   7   4       39.42       45.57      3.51 o
   4   7   4        0.32       -0.42      1.52 o
  -7   8   4        0.08       -1.22      2.59 o
  -6   8   4       89.86       91.44      4.27 o
  -5   8   4        0.00       -0.28      0.46 o
  -4   8   4        0.35        0.23      0.79 o
  -3   8   4        2.74        2.99      1.27 o
  -2   8   4       38.47       34.40      1.98 o
  -1   8   4       38.10       56.20      3.04 o
   0   8   4      196.38      199.78      5.88 o
   1   8   4       19.23       27.09      1.25 o
   2   8   4       50.54       52.39      3.19 o
   3   8   4       15.48       16.85      2.56 o
   4   8   4        0.42        0.79      1.60 o
  -7   9   4        5.21        5.24      3.37 o
  -6   9   4       15.47       20.21      3.71 o
  -5   9   4       41.14       44.57      1.67 o
  -4   9   4      257.80      262.72      4.62 o
  -3   9   4       32.23       36.49      1.74 o
  -2   9   4        0.01       -0.60      1.06 o
  -1   9   4        0.85        0.45      1.26 o
   0   9   4       14.52       16.42      2.30 o
   1   9   4       14.48       14.03      1.96 o
   2   9   4        6.58        7.94      2.25 o
   3   9   4        7.20        5.84      2.26 o
   4   9   4        3.43       -0.25      1.68 o
  -6  10   4       11.02       10.49      1.90 o
  -5  10   4      126.11      140.08      3.24 o
  -4  10   4       35.49       29.49      1.68 o
  -3  10   4        2.91        5.46      1.25 o
  -2  10   4       24.63       24.27      1.85 o
  -1  10   4       96.23       97.19      3.91 o
   0  10   4       74.76       76.31      3.77 o
   1  10   4       17.34       16.65      1.79 o
   2  10   4       36.12       33.76      2.83 o
   3  10   4       12.58        9.77      5.02 o
   4  10   4       16.02        0.16      1.52 o
  -6  11   4       21.96       21.74      1.34 o
  -5  11   4        8.39        7.94      1.20 o
  -4  11   4       13.39       13.70      1.60 o
  -3  11   4        0.75        0.98      1.09 o
  -2  11   4        2.55        1.42      1.47 o
  -1  11   4       30.45       32.01      2.53 o
   0  11   4       68.17       76.28      4.31 o
   1  11   4       15.28       18.39      3.52 o
   2  11   4      169.11      175.58      4.98 o
   3  11   4       22.25        0.05      1.49 o
  -6  12   4        1.90        2.24      0.92 o
  -5  12   4       33.10       40.05      2.49 o
  -4  12   4        4.53        6.46      1.66 o
  -3  12   4       32.75       36.28      2.55 o
  -2  12   4      150.91      147.41      4.32 o
  -1  12   4      239.93      229.12      5.76 o
   0  12   4        5.48        5.50      3.30 o
   1  12   4        1.58        4.30      1.99 o
   2  12   4       26.89       31.59      2.59 o
   3  12   4       46.54       48.55      3.65 o
  -5  13   4        2.52        2.73      1.34 o
  -4  13   4        4.31        5.87      1.52 o
  -3  13   4       36.52       35.71      2.60 o
  -2  13   4       18.17       16.30      2.09 o
  -1  13   4       49.12       48.88      2.91 o
   0  13   4        0.40       -0.74      1.86 o
   1  13   4        1.87        1.58      1.79 o
   2  13   4       61.31       61.90      4.46 o
   3  13   4       33.33       42.47      3.64 o
  -5  14   4        0.12        0.31      1.08 o
  -4  14   4       11.51       12.88      1.84 o
  -3  14   4        3.52        3.01      1.59 o
  -2  14   4       75.80       80.95      3.49 o
  -1  14   4        0.44        0.82      1.48 o
   0  14   4       91.66      106.71      5.59 o
   1  14   4       13.65        7.02      4.34 o
   2  14   4       21.20       18.01      6.93 o
  -4  15   4        0.22        1.28      1.37 o
  -3  15   4        0.05        1.07      1.49 o
  -2  15   4        1.01        1.01      1.56 o
  -1  15   4        1.23        1.29      1.72 o
   0  15   4       18.34       15.76      6.48 o
   1  15   4       14.38        0.16      1.77 o
   2  15   4       13.55       -0.27      2.15 o
  -4  16   4        6.79        5.17      1.95 o
  -3  16   4        2.54        0.62      1.42 o
  -2  16   4       28.67       38.82      3.15 o
  -1  16   4       24.85       29.88      5.72 o
   0  16   4        8.48        8.79      2.99 o
   1  16   4        1.31        0.19      1.63 o
  -3  17   4        0.76        0.38      1.68 o
  -2  17   4        6.16        1.00      1.78 o
  -1  17   4       13.09        8.55      2.75 o
   0  17   4        1.51        1.40      2.49 o
  -7   0   5       41.67       55.63     11.84 o
  -5   0   5      240.15      240.85     16.12 o
  -3   0   5       84.54       90.47      4.26 o
  -1   0   5       58.78       57.99      2.55 o
   1   0   5       12.51       11.32      1.77 o
   3   0   5       36.84       22.35      2.10 o
  -7   1   5        0.07       -0.13      3.39 o
  -6   1   5        2.78        5.78      5.46 o
  -5   1   5       65.65       68.64      8.07 o
  -4   1   5        0.04        0.18      0.39 o
  -3   1   5        1.91        1.61      0.65 o
  -2   1   5        1.65        4.44      1.12 o
  -1   1   5       33.36       37.92      2.79 o
   0   1   5      171.23      196.06      5.95 o
   1   1   5       31.92       32.21      4.05 o
   2   1   5      163.75      182.80     10.52 o
   3   1   5       34.60       32.14      1.93 o
   4   1   5       17.05       10.42      7.43 o
  -7   2   5       22.46       33.14      7.48 o
  -6   2   5       30.64       39.62     10.53 o
  -5   2   5      120.57      121.25      2.17 o
  -4   2   5      114.88      120.05      2.13 o
  -3   2   5        0.03       -0.22      0.47 o
  -2   2   5       36.78       41.86      1.76 o
  -1   2   5       22.19       20.18      1.50 o
   0   2   5      151.21      157.74      5.40 o
   1   2   5        2.51        2.69      1.65 o
   2   2   5       12.49       18.16      4.60 o
   3   2   5        2.78        1.86      3.74 o
   4   2   5       36.69       36.21      6.90 o
  -7   3   5       11.53        8.75     10.76 o
  -6   3   5        0.13        0.62      3.53 o
  -5   3   5       12.35       10.95      0.75 o
  -4   3   5       71.29       80.55      1.74 o
  -3   3   5        4.05        4.82      0.82 o
  -2   3   5      108.29      108.64      2.32 o
  -1   3   5       20.06       16.44      1.33 o
   0   3   5       81.36       81.01      3.65 o
   1   3   5      140.11      145.19      4.84 o
   2   3   5        4.94        8.95      4.33 o
  -7   4   5       14.09        7.99      7.35 o
  -6   4   5       50.64       59.15      8.96 o
  -5   4   5        1.66        2.27      0.58 o
  -4   4   5       89.88       96.47      2.46 o
  -3   4   5       44.67       53.09      1.60 o
  -2   4   5      239.76      259.77      4.12 o
  -1   4   5       49.23       45.98      1.81 o
   0   4   5        8.33       11.61      2.09 o
   1   4   5       47.61       52.49      3.41 o
   2   4   5        0.04       -0.10      1.75 o
   3   4   5        0.11        1.68      3.74 o
   4   4   5        1.98       -0.15      2.04 o
  -7   5   5        5.31        3.01      5.98 o
  -6   5   5        9.27        7.97      1.48 o
  -5   5   5        0.04        0.95      0.42 o
  -4   5   5        0.67        1.79      0.97 o
  -3   5   5       57.94       66.62      1.85 o
  -2   5   5       41.25       42.72      2.03 o
  -1   5   5       24.26       22.57      1.43 o
   0   5   5        2.74        1.65      1.32 o
   1   5   5      210.23      224.12      5.59 o
   2   5   5      117.58      126.00      4.43 o
   3   5   5       77.61       87.60      4.11 o
   4   5   5        5.88       -0.49      2.49 o
  -7   6   5        3.44        2.90      5.38 o
  -6   6   5        0.13        0.33      0.63 o
  -5   6   5       71.11       74.35      2.55 o
  -4   6   5       23.90       23.22      2.29 o
  -3   6   5       93.82      100.20      2.42 o
  -2   6   5       11.19       13.47      1.31 o
  -1   6   5      118.61      120.92      2.78 o
   0   6   5       34.86       38.67      2.71 o
   1   6   5        0.02       -0.43      1.47 o
   2   6   5       23.90       24.41      5.18 o
   3   6   5        0.00        0.42      1.56 o
   4   6   5        0.45       -0.35      1.61 o
  -7   7   5        7.91        4.89      4.35 o
  -6   7   5       14.63       13.67      2.57 o
  -5   7   5        0.25        0.98      0.66 o
  -4   7   5       24.77       29.56      1.53 o
  -3   7   5        5.64        2.28      1.33 o
  -2   7   5      108.73      123.46      3.04 o
  -1   7   5       45.42       47.28      1.69 o
   0   7   5      155.80      151.79      6.97 o
   1   7   5        8.51        8.00      2.19 o
   2   7   5       88.70      103.75      4.24 o
   3   7   5        1.88       -0.58      1.74 o
   4   7   5       18.84       13.78      8.76 o
  -7   8   5       14.24        8.09      3.67 o
  -6   8   5        1.35        0.66      1.18 o
  -5   8   5       20.68       19.34      1.17 o
  -4   8   5        7.54       12.90      1.50 o
  -3   8   5       63.26       60.72      2.44 o
  -2   8   5       67.81       77.07      3.14 o
  -1   8   5       14.28       17.62      2.37 o
   0   8   5       16.03       14.34      0.83 o
   1   8   5        0.63        0.05      1.14 o
   2   8   5        1.89        0.47      1.56 o
   3   8   5        0.00       -0.17      1.44 o
  -6   9   5        4.52        5.10      1.72 o
  -5   9   5       29.50       32.81      1.93 o
  -4   9   5       25.45       28.33      2.27 o
  -3   9   5       46.81       46.41      2.53 o
  -2   9   5      104.47      110.93      3.98 o
  -1   9   5       20.46       24.70      2.64 o
   0   9   5        0.41        0.95      0.46 o
   1   9   5      132.90      137.04      4.73 o
   2   9   5       28.94       34.74      3.10 o
   3   9   5       10.34       -0.42      1.69 o
  -6  10   5        0.25        1.65      1.64 o
  -5  10   5        0.00        0.26      0.76 o
  -4  10   5       24.94       28.75      2.03 o
  -3  10   5       37.19       37.36      2.32 o
  -2  10   5        8.02        5.67      2.77 o
  -1  10   5       45.16       48.13      3.34 o
   0  10   5       32.21       31.97      2.98 o
   1  10   5       66.42       60.22      4.08 o
   2  10   5        1.85       -0.13      1.63 o
   3  10   5        0.00        0.21      1.60 o
  -6  11   5        2.27        1.02      2.02 o
  -5  11   5        0.95        1.04      0.95 o
  -4  11   5        0.88        0.33      0.95 o
  -3  11   5        8.66       10.93      2.69 o
  -2  11   5        0.05        0.43      1.50 o
  -1  11   5       39.33       47.02      3.41 o
   0  11   5      113.65      114.13      4.65 o
   1  11   5       44.78       41.85      4.09 o
   2  11   5        0.60       -0.19      1.68 o
   3  11   5       20.73       26.47      5.89 o
  -5  12   5        1.28        1.34      0.98 o
  -4  12   5       44.37       44.81      2.30 o
  -3  12   5        0.84        0.79      1.25 o
  -2  12   5        9.88       12.87      3.19 o
  -1  12   5       19.94       19.48      2.89 o
   0  12   5        0.91        2.13      1.99 o
   1  12   5        0.02       -0.18      0.85 o
   2  12   5        0.83       -0.08      1.46 o
  -5  13   5        1.20        0.81      1.13 o
  -4  13   5        0.69        0.72      1.61 o
  -3  13   5        0.39        0.28      1.24 o
  -2  13   5       23.45       27.98      2.78 o
  -1  13   5       13.61       11.72      2.56 o
   0  13   5        5.12        3.14      2.26 o
   1  13   5        0.35        1.55      2.61 o
   2  13   5        8.26        0.03      1.75 o
  -4  14   5        4.97        3.82      1.54 o
  -3  14   5       48.03       55.88      3.29 o
  -2  14   5        9.59        8.97      3.13 o
  -1  14   5       26.64       30.54      3.37 o
   0  14   5       21.48       11.96      5.82 o
   1  14   5        1.48        2.72      3.06 o
  -4  15   5        0.09       -0.73      1.26 o
  -3  15   5        2.49        0.82      1.78 o
  -2  15   5        9.48        3.37      2.98 o
  -1  15   5        3.87       -0.17      1.79 o
   0  15   5        8.52       -0.13      1.51 o
  -2  16   5        0.09        0.22      1.49 o
  -1  16   5        5.70        1.44      2.42 o
  -6   0   6       21.05        9.96      7.39 o
  -4   0   6        5.09        3.87      1.20 o
  -2   0   6       53.79       56.29      2.39 o
   0   0   6       10.26       10.31      0.89 o
  -7   1   6        4.76        0.29      5.50 o
  -6   1   6        1.96        4.26      6.42 o
  -5   1   6        2.09        2.74      0.97 o
  -4   1   6       17.13       19.60      1.58 o
  -3   1   6       58.59       69.63      2.31 o
  -2   1   6        0.05        0.13      0.78 o
  -1   1   6       44.99       55.32      2.54 o
   0   1   6       40.33       44.45      4.36 o
   1   1   6        0.87        0.83      1.19 o
   2   1   6       11.13       16.87      6.05 o
  -7   2   6        3.94       -0.06      3.30 o
  -6   2   6        5.78        5.89      5.58 o
  -5   2   6        4.34        6.08      0.87 o
  -4   2   6        0.44        0.53      0.74 o
  -3   2   6        5.18        4.39      1.27 o
  -2   2   6        2.81        1.19      1.08 o
  -1   2   6        0.49       -1.19      1.71 o
   0   2   6        5.20        2.40      1.54 o
   1   2   6       79.28       79.39      4.59 o
   2   2   6       39.91       46.20      8.23 o
  -7   3   6        0.94        0.93      5.39 o
  -6   3   6       13.96        6.06      5.51 o
  -5   3   6       15.08       17.77      0.85 o
  -4   3   6       13.29       15.13      1.13 o
  -3   3   6      106.51      100.61      2.52 o
  -2   3   6      323.65      334.03      5.74 o
  -1   3   6       15.81       17.94      2.68 o
   0   3   6        0.37        0.50      1.59 o
   1   3   6        1.41        0.86      2.27 o
   2   3   6       30.27       33.45      4.05 o
  -7   4   6        2.63        0.61      4.32 o
  -6   4   6       13.49       -0.54      3.73 o
  -5   4   6       72.51       73.82      2.27 o
  -4   4   6        2.94        2.68      0.74 o
  -3   4   6       69.05       71.67      2.11 o
  -2   4   6      242.96      243.83      4.89 o
  -1   4   6       37.89       39.64      2.26 o
   0   4   6        0.14        0.13      1.34 o
   1   4   6       11.11       19.73      2.81 o
   2   4   6        0.12        0.25      1.70 o
  -7   5   6        9.61        5.87      6.04 o
  -6   5   6       45.87       49.21      1.80 o
  -5   5   6       17.77       14.92      1.79 o
  -4   5   6        0.66       -0.40      0.61 o
  -3   5   6        7.15        5.74      1.62 o
  -2   5   6      254.25      269.04      4.95 o
  -1   5   6      167.97      187.98      3.59 o
   0   5   6       38.35       45.87      2.56 o
   1   5   6        9.61       10.63      2.37 o
   2   5   6       11.43        2.52      1.88 o
   3   5   6        9.27       -0.12      1.90 o
  -6   6   6       58.29       63.88      2.17 o
  -5   6   6       50.82       46.38      1.45 o
  -4   6   6        8.93       10.57      1.23 o
  -3   6   6        1.47        1.15      0.88 o
  -2   6   6       17.67       27.05      1.84 o
  -1   6   6       18.06       18.72      1.63 o
   0   6   6        0.11        1.47      1.66 o
   1   6   6        4.64        3.97      1.92 o
   2   6   6        6.27        1.80      2.69 o
   3   6   6        0.01       -0.20      1.66 o
  -6   7   6        3.49        2.13      1.31 o
  -5   7   6       20.57       25.41      2.05 o
  -4   7   6        1.49        0.26      0.74 o
  -3   7   6       38.92       46.05      1.91 o
  -2   7   6        9.24        9.36      1.67 o
  -1   7   6       49.01       61.57      2.32 o
   0   7   6        0.32       -0.12      1.10 o
   1   7   6       34.76       35.53      3.01 o
   2   7   6        0.03        0.02      1.39 o
  -6   8   6       19.53       17.17      5.00 o
  -5   8   6       34.01       30.88      1.89 o
  -4   8   6       17.76       19.05      1.45 o
  -3   8   6        0.17       -0.03      0.71 o
  -2   8   6       19.05       19.42      1.79 o
  -1   8   6        3.63        2.72      1.01 o
   0   8   6        0.46        0.79      1.66 o
   1   8   6        1.31        0.62      1.49 o
   2   8   6        3.24        1.12      2.14 o
  -6   9   6       30.11       27.27      5.05 o
  -5   9   6        4.19        2.26      1.38 o
  -4   9   6        0.06        0.51      0.95 o
  -3   9   6        6.23        3.53      1.64 o
  -2   9   6       45.07       51.98      2.15 o
  -1   9   6       44.71       47.86      2.15 o
   0   9   6        5.10        3.40      1.79 o
   1   9   6        1.38        0.87      2.38 o
   2   9   6        1.11        0.39      2.03 o
  -5  10   6       41.02       39.98      1.96 o
  -4  10   6       12.48        7.73      2.81 o
  -3  10   6        7.18        3.78      1.55 o
  -2  10   6       21.57       19.01      1.73 o
  -1  10   6       14.30       16.76      2.69 o
   0  10   6        2.68        0.54      1.63 o
   1  10   6        4.02        4.38      2.23 o
   2  10   6        0.60       -0.63      1.88 o
  -5  11   6        4.74        0.22      0.87 o
  -4  11   6        3.25        0.82      1.40 o
  -3  11   6        8.74        5.85      1.92 o
  -2  11   6       74.23       79.56      4.18 o
  -1  11   6       12.58        4.33      2.22 o
   0  11   6        8.47       14.17      3.34 o
   1  11   6        0.85        0.13      1.52 o
  -5  12   6        3.27        2.20      2.39 o
  -4  12   6        1.04        0.94      1.41 o
  -3  12   6       13.82        6.07      3.32 o
  -2  12   6        9.99        5.84      2.13 o
  -1  12   6        0.10        0.87      1.66 o
   0  12   6        8.26        4.28      2.16 o
   1  12   6       33.53       34.02      7.87 o
  -4  13   6        0.59        0.27      0.94 o
  -3  13   6       15.81        2.65      3.28 o
  -2  13   6        2.76        2.30      2.13 o
  -1  13   6       33.89       39.11      4.19 o
   0  13   6        0.73        2.11      2.20 o
  -3  14   6        2.50        1.54      1.84 o
  -2  14   6        0.00        0.19      1.77 o
  -1  14   6        1.33        1.11      2.05 o
  -5   0   7        0.89       -0.11      0.66 o
  -3   0   7        0.22        1.49      3.11 o
  -1   0   7       55.08       72.71      7.03 o
  -6   1   7       17.17        0.43      5.58 o
  -5   1   7        1.36        0.44      0.49 o
  -4   1   7        4.49        3.32      1.25 o
  -3   1   7       13.88       13.80      3.29 o
  -2   1   7        6.98       11.32      1.60 o
  -1   1   7        5.21        1.28      1.72 o
   0   1   7        8.36        6.44      1.46 o
   1   1   7        0.40        3.76      4.83 o
  -6   2   7        3.79        0.11      3.03 o
  -5   2   7        5.57        1.31      1.24 o
  -4   2   7        3.63        3.70      0.97 o
  -3   2   7       18.19       20.56      2.11 o
  -2   2   7        0.05        1.12      1.03 o
  -1   2   7       20.40       20.86      3.97 o
   0   2   7        3.22       -0.05      1.32 o
   1   2   7        6.22       -0.02      1.31 o
  -6   3   7        8.91       -0.13      3.20 o
  -5   3   7       35.34       40.71      1.56 o
  -4   3   7        6.31        2.21      1.02 o
  -3   3   7       40.42       49.19      2.73 o
  -2   3   7        5.02        4.26      1.40 o
  -1   3   7       21.50       27.19      6.84 o
   0   3   7        1.50        0.54      2.26 o
   1   3   7        0.23       -0.02      1.27 o
  -6   4   7        3.39        0.30      3.49 o
  -5   4   7        9.01        8.76      1.68 o
  -4   4   7        0.04       -0.17      0.72 o
  -3   4   7       16.95       15.58      1.59 o
  -2   4   7        9.40       16.48      1.79 o
  -1   4   7        0.00        0.01      1.36 o
   0   4   7       34.03       36.30      3.99 o
   1   4   7        2.95        0.61      1.69 o
  -6   5   7        5.13        4.18      3.40 o
  -5   5   7       18.32       15.74      2.72 o
  -4   5   7       21.54       29.16      1.55 o
  -3   5   7        2.53        1.28      1.07 o
  -2   5   7       25.05       28.22      2.07 o
  -1   5   7        3.54        2.02      1.69 o
   0   5   7        0.50        0.19      1.37 o
   1   5   7        4.86        2.09      2.23 o
  -6   6   7        0.06       -0.52      2.72 o
  -5   6   7        3.29        2.05      0.92 o
  -4   6   7        0.31        0.53      0.79 o
  -3   6   7        9.87        8.29      2.58 o
  -2   6   7        5.84        6.21      1.46 o
  -1   6   7        1.92        2.98      1.73 o
   0   6   7       36.51       37.17      2.97 o
   1   6   7       32.74       45.73      3.50 o
  -6   7   7        1.03        3.19      3.74 o
  -5   7   7        1.88        0.39      0.69 o
  -4   7   7        9.18       11.76      1.60 o
  -3   7   7        6.75        4.26      1.51 o
  -2   7   7       21.01       19.63      1.81 o
  -1   7   7        6.23        3.78      1.85 o
   0   7   7       15.34       17.32      2.50 o
   1   7   7        0.93        0.74      1.72 o
  -5   8   7        3.11        0.59      0.86 o
  -4   8   7        0.03        0.14      0.76 o
  -3   8   7        8.24        3.57      1.94 o
  -2   8   7        1.39        0.32      1.03 o
  -1   8   7        1.93        0.84      1.59 o
   0   8   7       22.22       27.13      2.79 o
   1   8   7       36.34       45.61      3.75 o
  -5   9   7        3.91        0.40      0.77 o
  -4   9   7       10.72        9.21      2.03 o
  -3   9   7        1.87        1.24      1.23 o
  -2   9   7        2.39        1.98      1.37 o
  -1   9   7       16.83       14.38      2.39 o
   0   9   7       16.44       11.81      3.49 o
  -4  10   7        0.57        1.26      1.11 o
  -3  10   7        0.03        1.26      1.50 o
  -2  10   7        1.08        0.28      1.21 o
  -1  10   7        5.60        3.51      1.90 o
   0  10   7       17.42       15.44      3.45 o
  -4  11   7        7.22        0.49      1.26 o
  -3  11   7        1.08        1.36      1.27 o
  -2  11   7        2.36        1.82      1.50 o
  -1  11   7        1.14        0.43      1.55 o
  -3  12   7        0.56       -1.27      1.30 o
  -2  12   7       14.37       10.33      4.07 o
  -4   0   8       11.42       12.83      2.00 o
  -5   1   8        0.06        0.62      0.70 o
  -4   1   8        0.06       -0.07      0.76 o
  -3   1   8        0.33        1.57      1.60 o
  -2   1   8        0.00        1.91      3.32 o
  -1   1   8        5.52        3.88      4.19 o
  -5   2   8        0.60        0.28      0.87 o
  -4   2   8        1.38        1.23      1.07 o
  -3   2   8        0.61        1.59      1.28 o
  -2   2   8        9.80       11.42      2.06 o
  -1   2   8        0.66       -0.07      0.79 o
   0   2   8        0.00        6.05      4.95 o
  -5   3   8        6.36        1.54      1.50 o
  -4   3   8        3.18        0.48      1.02 o
  -3   3   8        0.39        1.17      1.34 o
  -2   3   8        0.64       -0.82      1.22 o
  -1   3   8        0.94       -0.07      2.03 o
  -5   4   8        0.64        1.02      1.09 o
  -4   4   8        1.17        0.36      0.96 o
  -3   4   8       35.79       38.52      2.57 o
  -2   4   8        3.64        1.09      1.42 o
  -1   4   8        3.42        0.76      2.20 o
   0   4   8        1.64       -0.61      2.59 o
  -5   5   8        0.25        0.17      0.82 o
  -4   5   8        4.84        1.55      1.22 o
  -3   5   8       31.40       31.03      2.25 o
  -2   5   8       12.65        3.27      2.28 o
  -1   5   8        1.53       -0.11      1.32 o
   0   5   8        3.18        2.31      2.12 o
  -4   6   8        0.11       -0.11      1.01 o
  -3   6   8       33.37       30.83      2.12 o
  -2   6   8       47.25       52.45      3.07 o
  -1   6   8        0.00        0.95      1.66 o
  -4   7   8        0.15        0.19      1.12 o
  -3   7   8        5.22        2.89      1.39 o
  -2   7   8        5.52        0.55      1.30 o
  -1   7   8        2.46        0.01      1.60 o
  -3   8   8        6.82        2.42      1.65 o
  -2   8   8       24.11       23.32      3.91 o
 
